# Supplementary material for: Landscape-wide cosmogram built by the early community of Aguada Fénix in southeastern Mesoamerica
Source: Sci Adv. 2025 Nov 5;11(45):eaea2037. doi: 10.1126/sciadv.aea2037 (PMC12588264; doi:10.1126/sciadv.aea2037)
Supplement: Supplementary file 2 — Data S1 and S3 [file sciadv.aea2037_data_s1_and_s3.zip]

Archive with 2 entries (2 files):
- aea2037_data_s1.xlsx
- aea2037_data_s3.xlsx
