# Supplementary material for: Landscape-wide cosmogram built by the early community of Aguada Fénix in southeastern Mesoamerica
Source: Sci Adv. 2025 Nov 5;11(45):eaea2037. doi: 10.1126/sciadv.aea2037 (PMC12588264; doi:10.1126/sciadv.aea2037)
Supplement: Supplementary file 2 — Data S1 and S3 [file sciadv.aea2037_data_s1_and_s3.zip › aea2037_data_s1.xlsx]

## Sheet: Sheet1
Data S1.
Radiocarbon dates from Op NR5 (E Group Plaza) and Op. LN1C (dam)
Lab num	Lot	Context	Material	Combusted sample mass (mg)	Carbon content (%)	Graphite (mg)	δ13C (‰)	Uncalibrated radiocarbon date (bp)	Calibrated date range (95.4%)	Modeled date range (95.4%)	Note	Reference
Op. NR5
AA-114528	NR5B2-5-1	On Floor 8	Wood charcoal (probably mixed with soil)	27.34	2.7	0.75	-9.8	11221 ± 38	11230-11140 BC		Outlier	(24)
AA-114529	NR5B1-5-2	On Floor 9	Wood charcoal	3.04	70.6	2.15	-25.5	2768 ± 26	995-830 BC	890-835 BC		(24)
AA-114530	NR5B4-4-8	On Floor 6	Wood charcoal	3.3	52.2	1.72	-25.3	2499 ± 25	775-540 BC	785-735 BC		(24)
AA-114531	NR5B2-5-5	Cache NR3	Wood charcoal	3.91	45.3	1.77	-28.2	post-bomb	AD 1955-1956		Outlier	(24)
AA-114532	NR5B2-5-5	Cache NR3	Wood charcoal (probably mixed with soil)	92.29	3.8	3.49	-8.6	12100 ± 39	12130-11860 BC		Outlier	(24)
AA-114533	NR5B3-5-1	On Floor 8	Wood charcoal	4.61	47.1	2.17	-26.4	2882 ± 28	1200-930 BC		Outlier	(24)
AA-114534	NR5B3-5-1	On Floor 8	Wood charcoal	3.46	66.2	2.29	-26.3	2875 ± 26	1190-930 BC		Outlier	(24)
AA-114536	NR5B2-5-6	Cache NR4 under VS 155	Wood charcoal	2.51	65.6	1.65	-25.7	2884 ± 29	1200-935 BC		Outlier	(24)
AA-114537	NR5B3-5-4	On Floor 10	Wood charcoal (probably mixed with soil)	4.84	6.8	0.33	-26.4	2748 ± 52	1010-805 BC	905-845 BC		(24)
TKA-20634	NR5A2-4-4	On Floor 4	Hard wood charcoal	1.9	70	1.08	-26.1 ± 0.4	2055 ± 22	155 BC-AD 20	155 BC-AD 15		(17)
TKA-20635	NR5A2-6-4	On Floor 14	Unidentified wood charcoal	2.13	64.2	1.11	-24.5 ± 0.7	2835 ± 25	1110-910 BC		Probable outlier	(17)
TKA-20636	NR5A2-6-3	On Floor 13	Hard wood charcoal	2.02	69.1	1.11	-24.8 ± 0.5	2838 ± 23	1110-915 BC		Probable outlier	(17)
TKA-20637	NR5A1-6-6	On Floor 16	Hard wood charcoal	2.13	67.8	1.31	-24.1 ± 0.4	2845 ± 23	1110-920 BC		Probable outlier	(17)
TKA-20638	NR5A1-6-13	Color clay cell fill below Floor 19	Hard wood charcoal	2.05	68.1	1.13	-26.2 ± 0.5	3800 ± 25	2340-2140 BC		Outlier	(17)
TKA-20668	NR5A1-7-5	On dark clay below Floor 22	Hard wood charcoal	1.97	68.7	0.96	-27.6 ± 0.3	2805 ± 21	1015-900 BC	995-930 BC		(17)
TKA-20669	NR5A1-7-8	Black clay fill below Floor 23	Unidentified wood charcoal	2.95	47.6	1.11	-27.0 ± 0.2	2834 ± 20	1055-915 BC	1010-935 BC		(17)
TKA-20670	NR5A2-7-8	Black clay fill below Floor 23	Unidentified wood charcoal	2.14	64.3	1.06	-25.8 ± 0.2	3017 ± 23	1385-1130 BC		Outlier	(17)
TKA-26469	NR5B2-6-2	Floor 11 fill	Small unknown charcoal fragments	2.36	0.673729	1.59	-30.90 ± 0.36	2784 ± 20	1005-840 BC	920-855 BC
TKA-26470	NR5B2-6-6	Cache NR5	Small hardwood charcoal fragments (probably mixed with soil)	14.861	0.101608	1.51	-29.39 ± 0.33	3017 ± 20	1385-1135 BC		Outlier
TKA-26471	NR5B2-6-8	Floor 14 fill	Hardwood charcoal fragments	1.9	0.773684	1.47	-26.96 ± 0.35	2746 ± 21	935-820 BC	930-870 BC
TKA-26472	NR5B4-6-10	Floor 16 fill	Small hardwood charcoal fragments	1.956	0.761759	1.49	-31.35 ± 0.40	2819 ± 21	1045-905 BC		Probable outlier
TKA-26473	NR5B5-5-4	Cache NR6	Small unknown charcoal fragments	1.943	0.777149	1.51	-28.48 ± 0.32	2742 ± 20	930-825 BC	855-810 BC
TKA-26474	NR5B5-5-4	Cache NR6	Small unknown charcoal fragments (probably mixed with soil)	7.993	0.110096	0.88	-36.42 ± 0.32	2969 ± 20	1265-1120 BC		Outlier
TKA-26475	NR5B1-6-11	Floor 18 fill	Softwood charcoal fragments	1.886	0.795334	1.5	-27.42 ± 0.32	2898 ± 21	1200-1005 BC		Outlier
TKA-26476	NR5B5-5-4	Cache NR6	Hardwood charcoal fragments	1.771	0.745342	1.32	-27.77 ± 0.31	2705 ± 21	900-810 BC	850-810 BC
TKA-26477	NR5B3-6-9	On Floor 19	Small unknown charcoal fragments	1.105	0.886878	0.98	-29.72 ± 0.31	2755 ± 20	975-830 BC	940-890 BC
TKA-26478	NR5B3-6-10	Floor 19 fill	Hardwood charcoal fragments	1.937	0.769231	1.49	-26.37 ± 0.32	2811 ± 21	1015-900 BC	960-905 BC
TKA-26479	NR5B1-7-1	Color clay cell fill below Floor 19	Many hardwood charcoal fragments	1.906	0.713536	1.36	-24.98 ± 0.35	2785 ± 20	1010-845 BC	960-905 BC
TKA-26480	NR5B3-7-2	Color clay cell fill below Floor 19	Hardwood charcoal fragments	3.13	0.316294	0.99	-25.86 ± 0.31	3034 ± 21	1390-1215 BC		Outlier
TKA-26481	NR5B3-7-2	Color clay cell fill below Floor 19	Many hardwood charcoal fragments	1.956	0.531697	1.04	-26.77 ± 0.31	2883 ± 21	1190-985 BC		Outlier
TKA-26482	NR5B5-5-7	Floor 9 fill	Small unknown charcoal fragments	1.935	0.563307	1.09	-28.07 ± 0.37	2752 ± 21	975-825 BC	890-835 BC
TKA-26483	NR5B6-5-2	Floor 9 fill	Small unknown charcoal fragments	1.887	0.551139	1.04	-25.86 ± 0.31	2729 ± 20	915-815 BC	890-835 BC
TKA-26484	NR5B1-7-3	Floor 20 fill	Hardwood charcoal fragments	1.945	0.467866	0.91	-29.97 ± 0.35	2800 ± 21	1015-900 BC	975-915 BC
TKA-26485	NR5B1-7-3	Floor 20 fill	Small unknown charcoal fragments	1.81	0.558011	1.01	-27.46 ± 0.33	2795 ± 21	1015-855 BC	975-915 BC
TKA-26486	NR5B3-7-4	Floor 21 fill	Hardwood charcoal fragments	2.014	0.506455	1.02	-28.48 ± 0.36	2760 ± 21	980-830 BC		Probable outlier
TKA-26581	NR5B3-7-4	Floor 21 fill	Hardwood charcoal fragments	1.869	0.556447	1.04	-23.3 ± 0.2	2747 ± 20	935-825 BC		Probable outlier
TKA-26582	NR5B3-7-5	Floor 22 fill	Small unknown charcoal fragments (probably mixed with soil)	17.23	0.0371445	0.64	-27.0 ± 0.2	3470 ± 20	1885-1695 BC		Outlier
TKA-26583	NR5B3-7-5	Floor 22 fill	Hardwood charcoal fragments	1.986	0.503525	1	-25.4 ± 0.3	2817 ± 21	1045-905 BC	995-930 BC
TKA-26584	NR5B5-5-10	West Trench fill	Hardwood charcoal fragments	1.998	0.545546	1.09	-24.0 ± 0.2	2697 ± 21	900-805 BC	830-800 BC
TKA-26585	NR5B5-5-11	West Trench fill	Hardwood charcoal fragments	1.889	0.640551	1.21	-25.4 ± 0.3	2789 ± 20	1010-845 BC		Outlier
TKA-26586	NR5B1-7-6	Color clay cell fill below Floor 22	Hardwood charcoal fragments	1.811	0.574268	1.04	-26.1 ± 0.1	2799 ± 21	1015-895 BC	995-930 BC
TKA-26587	NR5B1-7-6	Color clay cell fill below Floor 22	Unknown charcoal fragments	1.931	0.554117	1.07	-23.1 ± 0.2	2814 ± 20	1015-905 BC	995-930 BC
TKA-26588	NR5B1-7-7	Color clay cell fill below Floor 22	Hardwood charcoal fragments	1.842	0.597177	1.1	-29.6 ± 0.2	2832 ± 21	1050-915 BC	995-930 BC
TKA-26589	NR5B3-7-9	Black clay fill below Floor 23	Unknown charcoal fragments	1.907	0.561091	1.07	-22.5 ± 0.2	2834 ± 20	1055-915 BC	1010-935 BC
TKA-26590	NR5B3-7-9	Black clay fill below Floor 23	Small unknown charcoal fragments	1.804	0.559867	1.01	-29.3 ± 0.3	2810 ± 21	1015-900 BC	1010-935 BC
TKA-26901	NR5A1-7-9	Black clay fill below Floor 23	Hard wood charcoal	2.175	0.565517	1.23	-26.3 ± 0.2	2787 ± 20	1010-845 BC	1005-935 BC
TKA-26902	NR5A1-7-9	Black clay fill below Floor 23	Hard wood charcoal	1.471	0.557444	0.82	-31.6 ± 0.3	2976 ± 20	1270-1120 BC		Outlier
TKA-28017	NR5B8-5-3	Cache NR7	Hardwood charcoal fragments	1.859	0.720818	1.34	-27.4 ± 0.3	2698 ± 21	900-805 BC		Probable outlier
TKA-28018	NR5B8-5-3	Cache NR7	Hardwood charcoal fragments	1.804	0.936807	1.69	-26.2 ± 0.4	2528 ± 21	790-550 BC	800-760 BC
TKA-28019	NR5B10-5-4	East Trench fill below Floor 9	Hardwood charcoal fragments	1.855	0.830189	1.54	-27.6 ± 0.4	2662 ± 21	895-790 BC		Probable outlier
TKA-28020	NR5B10-5-3	Cache NR8	Hardwood charcoal fragments	1.788	0.816555	1.46	-25.9 ± 0.4	2696 ± 21	900-805 BC	840-810 BC
TKA-28021	NR5B10-5-6	Cache NR9 bottom	Hardwood charcoal fragments	1.845	0.834688	1.54	-24.0 ± 0.4	2752 ± 21	975-825 BC		Probable outlier
TKA-28022	NR5B10-5-6	Cache NR9	Unidentified small charcoal fragments	1.336	1.05539	1.41	-27.5 ± 0.4	2672 ± 21	900-795 BC	835-805 BC
TKA-28023	NR5B10-5-6	Cache NR9 bottom	Pine charcoal fragment	1.871	0.785676	1.47	-20.8 ± 0.3	2811 ± 21	1015-900 BC		Outlier
TKA-28024	NR5B8-5-6	Cache NR10 fill	Hardwood charcoal fragments	1.825	0.60274	1.1	-26.7 ± 0.3	2714 ± 20	905-810 BC	900-845 BC
TKA-28025	NR5B8-5-10	Cache NR10 fill	Large hardwood charcoal frament	1.896	0.838608	1.59	-26.7 ± 0.4	2711 ± 20	905-810 BC	900-845 BC
TKA-28026	NR5B8-5-10	Cache NR10 fill	Large hardwood charcoal frament	1.939	0.778752	1.51	-26.7 ± 0.3	2710 ± 20	905-810 BC	900-845 BC
TKA-28027	NR5B14-5-11	Cache NR10 bottom	Hardwood charcoal fragments (probably mixed with soil)	1.767	0.831919	1.47	-28.5 ± 0.3	2859 ± 21	1115-930 BC		Outlier
TKA-28028	NR5B8-5-28	Cache NR11 red sand	Unidentified small charcoal fragments (probably mixed with soils)	1.837	0.811105	1.49	-27.0 ± 0.3	2793 ± 21	1015-850 BC		Probable outlier
TKA-28082	NR5B8-5-28	Cache NR11 red sand	Unidentified small charcoal fragments (probably mixed with soils)	1.281	1.17877	1.51	-19.5 ± 0.5	3019 ± 26	1390-1130 BC		Outlier
Boundary Start E-Group Plaza										1565-940 BC
Boundary Start Floor 23										1020-935 BC
Boundary Floor 23-Floor 22										1000-930 BC
Boundary Floor 22-Floor 21										985-920 BC
Boundary Floor 20-Floor 19										975-910 BC
Boundary Floor 19-Floor 18										955-895 BC
Boundary Floor 18-Floor 16										935-875 BC
Boundary Floor 14-Floor 11										925-865 BC
Boundary Floor 11-Floor 10										915-850 BC
Boundary Floor 10-Floor 9										895-840 BC
Boundary Floor 9-Caches										880-830 BC
Boundary Floor 8-Trench										870-820 BC
Boundary End Floor 6										780-685 BC
Boundary End Middle Preclassic NR5A										765-225 BC
Boundary Start Late-Terminal Preclassic NR5A										580 BC-AD 5
Boundary End Late-Terminal Preclassic NR5A										160 BC-AD 1085
Op. LN1C
TKA-28029	LN1C2-4-7	Intrusion fill below Str. Chejé late version	Hardwood charcoal fragments	1.843	0.477482	0.88	-28.4 ± 0.3	2780 ± 21	1005-840 BC	930-835 BC
TKA-28030	LN1C2-4-7	Intrusion fill below Str. Chejé late version	Unidentified charcoal fragments	3.874	0.340733	1.32	-26.4 ± 0.3	2829 ± 21	1050-915 BC		Probable outlier
TKA-28031	LN1C5-4-9	Floor 4b fill associated with Str. Chejé early version	Hardwood charcoal fragments	1.907	0.513896	0.98	-27.5 ± 0.3	2714 ± 20	905-810 BC	905-820 BC
TKA-28032	LN1C7-4-8	Midden on Floor 4b	Unidentified charcoal fragments	1.81	0.751381	1.36	-26.1 ± 0.3	2712 ± 20	905-810 BC	905-820 BC
TKA-28033	LN1C6-4-8	Midden on Floor 4b	Unidentified charcoal fragments	1.971	0.502283	0.99	-25.3 ± 0.3	2703 ± 20	900-805 BC	900-820 BC
TKA-28034	LN1C3-4-10	Floor 4b fill associated with Str. Chejé early version	Hardwood charcoal fragments	1.792	0.580357	1.04	-27.3 ± 0.3	2709 ± 20	905-810 BC	905-820 BC
TKA-28035	LN1C2-4-5	Midden over Floor 4a below Str. Chejé late version	Hardwood charcoal fragments	1.933	0.56389	1.09	-25.5 ± 0.3	2756 ± 20	975-830 BC	915-830 BC
TKA-28036	LN1C2-4-5	Midden over Floor 4a below Str. Chejé late version	Hardwood charcoal fragments	1.863	0.558239	1.04	-26.1 ± 0.3	2740 ± 20	925-825 BC	915-830 BC
Boundary Start LN1C										980-835 BC
Boundary End LN1C										900-770 BC
