# Supplementary material for: Landscape-wide cosmogram built by the early community of Aguada Fénix in southeastern Mesoamerica
Source: Sci Adv. 2025 Nov 5;11(45):eaea2037. doi: 10.1126/sciadv.aea2037 (PMC12588264; doi:10.1126/sciadv.aea2037)
Supplement: Supplementary file 2 — Data S1 and S3 [file sciadv.aea2037_data_s1_and_s3.zip › aea2037_data_s3.xlsx]

## Sheet: Sheet1
Data S3.
Results of the Phytolith Analysis
Phytolith morphotype	(Most likely) Taxonomic attribution	LN1AT2	LN1AT3	LN1CT1	NR5BT1	NR5BT2	NR5BT5	NR5BT13	NR5BT28	NR5BT31	NR5BT33	NR5BT34	Total
Other cross	Poaceae; likely Panicoideae				1				1				2
Wavy-top rondel	Zea mays	2											2
Elongate echinate/crenate/columellate	Grass seed husk/inflorescence		14	2	1							1	18
Bilobate	Poaceae; likely Panicoideae				1								1
Common rondel	Poaceae	2	2	3	1		1		6			3	18
Common bulliform	Poaceae	1	7		3	2			2	1			16
Elongate psilate/sinuate	Grass leaf/culm			27	32	16			21	20	2	18	136
Spheroid echinate	Arecaceae				23								23
Spheroid psilate	Arboreal species				2	5			5	2		5	19
Facetate	Arboreal species, likely Annonaceae		1		1								2
Elongate scalloped	Woody species				17	1	26						44
Elongate epidermal cell	Arboreal and herbaceous species	23	14	8	11		7		96	121	64	72	416
Polyhedral epidermal cell	Arboreal and herbaceous species	19	5	3	5	8			15	23	24	16	118
Irregular epidermal cell	Arboreal and herbaceous species	1			1				3				5
Opaque perforated platelets	Asteraceae inflorescence	3	9			2		1					15
Blocky		4	1			1		1	1	1		1	10
Tracheid		6		2	4					2		2	16
Hair cell		1	1		2					1			5
Sponge spicules		6	1										7
Square-based bipyramid	Possibly calcium oxalate crystal				22				1	71	2		96
Total		68	55	45	105	35	34	2	150	171	90	118	873
